# Supplementary material for: Suitability of Google Trends™ for Digital Surveillance During Ongoing COVID-19 Epidemic: A Case Study from India
Source: Disaster Med Public Health Prep. 2021 Aug 3:1–10. doi: 10.1017/dmp.2021.249 (PMC8460424; doi:10.1017/dmp.2021.249)
Supplement: Supplementary file 1 [file dmpsup.zip › S1935789321002494sup001.xlsx]

## Sheet: Sheet1
Sr. No.	Corona disease-related	Trends observed with single search term	Remarks	Final remarks	Notes
1	Coronavirus	Yes	Include for group trend search	Include for final analysis
2	Corona	Yes	Include for group trend search	Include for final analysis
3	Covid 19	Yes	Include for group trend search	Include for final analysis
4	Covid	Yes	Include for group trend search	Include for final analysis
5	SARS-CoV-2	Yes	Include for group trend search
6	SARS	Yes	Include for group trend search
7	Novel coronavirus	Yes	Include for group trend search
8	Novel corona	Yes	Include for group trend search
9	Virus	Yes	Include for group trend search
10	Infection	Yes	Include for group trend search
11	Disease	Yes	Include for group trend search
12	कोरोना वायरस	Yes	Include for group trend search
13	कोरोना	Yes	Include for group trend search
14	कोविड 19	Yes	Include for group trend search
15	कोविड	Yes	Include for group trend search
16	क्रोना	Yes	Include for group trend search
	NPI & miscellaneous
17	Social distancing	Yes	Include for group trend search	Include for final analysis
18	Hand rub	Yes	Include for group trend search
19	Handwash	Yes	Include for group trend search	Include for final analysis
20	Mask	Yes	Include for group trend search	Include for final analysis
21	Facemask	Yes	Include for group trend search
22	Sanitizer	Yes	Include for group trend search	Include for final analysis
23	Soap	No		Include for final analysis
24	सोशल डिस्टन्सिंग	Yes	Include for group trend search
25	हाथ धोना	No
26	मुखौटा	No
27	साबुन	No
28	दीपक	Yes	Include for group trend search		One spike on April 5 coinciding with PM Modi's call for lighting diyas
29	थाली	Yes	Include for group trend search		One spike on March 22 coinciding with PM Modi's call for applauding health care workers on the day of Janta Curfew
30	Diya	Yes	Include for group trend search		Spike on April 5
31	Thali	Yes	Include for group trend search		Spike on March 22
32	Warrior	Yes	Include for group trend search
33	Shop	Yes	Include for group trend search		Major spike on May 4
34	Market	Yes	Include for group trend search		Overall constant, major spike on March 13
35	Open	No
36	Ticket	Yes	Include for group trend search
37	Rail	Yes	Include for group trend search
38	Bus	No
39	Modi	Yes	Include for group trend search		Spikes resemble the dates in which news of modi about to address the nation
40	PM cares	Yes	Include for group trend search		Major spike on March 29
41	20 lakh	Yes	Include for group trend search		One spike on March 13 coinciding with PM Modi announcing 20 lak crore relief package
42	Kerala	No
43	Mumbai	Yes	Include for group trend search
	Corona symptoms and treatment
44	Fever	Yes	Include for group trend search	Include for final analysis
45	Cough	Yes	Include for group trend search	Include for final analysis
46	Cold	No
47	Breathlessness	Yes	Include for group trend search
48	Fatigue	Yes	Include for group trend search
49	Rhinorrhoea	No
50	Nasal congestion	Yes	Include for group trend search
51	Sneeze	Yes	Include for group trend search
52	Myalgia	Yes	Include for group trend search
53	Sore throat	Yes	Include for group trend search
54	Diarrhoea	Yes	Include for group trend search
55	Anorexia	Yes	Include for group trend search
56	Chest pain	Yes	Include for group trend search
57	Headache	No
58	Nausea	Yes	Include for group trend search
59	Ageusia	No
60	Abdominal pain	Yes	Include for group trend search
61	Dizziness	Yes	Include for group trend search
62	Vomiting	Yes	Include for group trend search
63	Eye pain	Yes	Include for group trend search
64	Anosmia	Yes	Include for group trend search
65	Doctor	No
66	Nurse	Yes	Include for group trend search		One spike on 12th May coinciding with Nurses day
67	Hospital	No
68	Clinic	No
69	Medicine	Yes	Include for group trend search
70	Check up	No
71	Opd	Yes	Include for group trend search		One big spike on March 23
72	Treatment	No
73	Testing	No
	Government instructions
74	Lockdown	Yes	Include for group trend search	Include for final analysis
75	Quarantine	Yes	Include for group trend search	Include for final analysis
76	Isolation	Yes	Include for group trend search
77	Bhilwada model	Yes	Include for group trend search
78	Curfew	Yes	Include for group trend search	Include for final analysis
79	लॉकडाउन	Yes	Include for group trend search
	Corona symptoms (Hindi roman script)
80	Khansi	Yes	Include for group trend search	Include for final analysis
81	Bukhar	Yes	Include for group trend search	Include for final analysis
82	Dawa	Yes	Include for group trend search		One spike on March 22 coinciding with PM Modi's call for applauding health care workers on the day of Janta Curfew
83	Dawai	Yes	Include for group trend search		One spike on March 22 coinciding with PM Modi's call for applauding health care workers on the day of Janta Curfew
84	Kharash	No
85	Sans	Yes	Include for group trend search	Include for final analysis
86	Sardi	Yes	Include for group trend search	Include for final analysis
87	Jukham	No
88	Dama	No
