# Supplementary material for: Suitability of Google Trends™ for Digital Surveillance During Ongoing COVID-19 Epidemic: A Case Study from India
Source: Disaster Med Public Health Prep. 2021 Aug 3:1–10. doi: 10.1017/dmp.2021.249 (PMC8460424; doi:10.1017/dmp.2021.249)
Supplement: Supplementary file 1 [file dmpsup.zip › S1935789321002494sup003.xlsx]

## Sheet: Single term search
Single search term	First spike observed / searches began	Major peak observed (100 points)	Any subsequent spikes
Coronavirus	2020-01-30	22 March to 1st April (100 points on 28 March)	Around 13 April and 24 April
Corona	Searches began around 29-30 Jan	23rd March	No
Covid 19	March 4th	April 2nd (29 March to 7th April)	No
Covid	March 5th	March 28 (25 March to 7 April)	No
Mask	2020-01-30	March 4th	2020-03-21
Sanitizer	March 5th	2020-03-21	No
Social distancing	None	2020-03-21	2020-04-17
Handwash	1st week of jan.remained constant at low search between 10-20 points till feb end	2020-03-20	No
Soap	Constant between 40-60 points from Jan to Feb end	March 3rd, 28 March, Major peak on 13 May (100 points	No
Fever	Constant between 40-60 points from Jan to March 9th	2020-03-24	No
Cough	Constant between 30-60 points from Jan to March 13th	2020-03-23	No
Lockdown	2020-03-22	2020-04-11	May 1, May 17
Quarantine	March 4th	2020-03-21	No
Curfew	None	2020-03-22	No
Khansi	Constant between 20-60 points from Jan to March 8th	2020-03-21	No
Bukhar	Constant between 35-70 points from Jan to March 8th	2020-03-22	No
Sardi		Multiple peaks constant between 25 points and 75 points	No
Sans		Multiple peaks constant between 25 points and 75 points

## Sheet: Group term search
Group	Group Search term	First peak observed / searches began	Second peak observed (Major peak- 100 points)	Any subsequent peaks
Disease related	Coronavirus	2020-01-30	2020-03-28	13 April,24 April
	Corona	2020-01-30	2020-03-23	No
	Covid 19	2020-03-22	None	No
	Covid	2020-03-23	None	None
NPI	Mask	2020-01-31	2020-03-04	2020-03-22
	Sanitizer	2020-03-05	2020-03-21
	Social distancing	None	None	None
	Handwash		Slight peak 21 March otherwise constant at very low value
	Soap		None
Symptoms	Fever	None	2020-03-24	None
	Cough	None	2020-03-23	None
Govt. instructions	Lockdown	2020-03-22	2020-04-11	1 May, 17 May
	Quarantine	None	2020-03-22	None
	Curfew	None	2020-03-22	None
Hindi symptoms	Khansi	Constant between 20 and 50 points	2020-03-21	Constant between 20 and 50 points
	Bukhar	Constant between 20 and 55 points	2020-03-22	Constant between 20 and 55 points
	Sardi	None
	Sans	None

## Sheet: multiTimeline (57)
Category: All categories
Day	mask: (Mizoram)	sanitizer: (Mizoram)	Social distancing: (Mizoram)	hand wash: (Mizoram)	soap: (Mizoram)	Date	Cases	Deaths	Testing
2020-01-01	0	0	0	0	0	2020-01-01	0	0	0
2020-01-02	0	0	0	0	0	2020-01-02	0	0	0
2020-01-03	0	0	0	0	0	2020-01-03	0	0	0
2020-01-04	0	0	0	0	0	2020-01-04	0	0	0
2020-01-05	23	0	0	0	0	2020-01-05	0	0	0					Case							Test
2020-01-06	23	0	0	0	0	2020-01-06	0	0	0		Lag(Days)	Mask	Sanitizer	Social Distancing	Handwash	Soap		Lag(Days)	Mask	Sanitizer	Social Distancing	Handwash	Soap
2020-01-07	26	0	0	0	0	2020-01-07	0	0	0		0	-0.0704303	-0.0764345	-0.0387048	-0.023311	-0.0411493		0	-0.0685455	-0.100379	0.207987	-0.0343993	0.178874
2020-01-08	0	0	0	0	0	2020-01-08	0	0	0		1	0.042771	-0.0770028	-0.0389718	-0.0234691	-0.0414341		1	-0.00887604	-0.0220231	0.109553	-0.0401068	0.217212
2020-01-09	36	0	0	0	0	2020-01-09	0	0	0		2	0.185375	0.0553984	0.141033	-0.0236293	-0.0391937		2	-0.0313583	-0.0628014	-0.00790241	-0.00341171	0.197049
2020-01-10	0	0	0	0	0	2020-01-10	0	0	0		3	-0.000492989	0.0359107	0.160562	-0.0237917	-0.0394678		3	0.072273	-0.0481466	0.0596843	0.00825154	0.195688
2020-01-11	0	0	0	0	0	2020-01-11	0	0	0		4	0.0450258	0.032694	-0.0370871	0.258075	-0.0397458		4	-0.0950597	-0.0375425	-0.0510732	-0.00975266	0.265284
2020-01-12	0	0	0	0	0	2020-01-12	0	0	0		5	0.157622	0.0757169	-0.0373492	-0.0241233	-0.0372965		5	-0.0119054	0.00820886	0.00932687	0.146653	0.135117
2020-01-13	0	0	0	0	0	2020-01-13	0	0	0		6	-0.00341571	0.143315	-0.037615	-0.0242926	-0.037562		6	-0.0815669	0.00699919	-0.0363331	-0.0389488	0.206517
2020-01-14	0	0	0	0	0	2020-01-14	0	0	0		7	-0.0915626	0.193901	-0.0378847	-0.0244642	-0.0378312		7	0.111732	-0.00343696	0.0456955	-0.0173566	0.391527
2020-01-15	24	0	0	0	0	2020-01-15	0	0	0		8	-0.058086	0.00936072	-0.0381582	-0.0246384	-0.0351347		8	0.071479	-0.0546458	-0.0493616	-0.0343455	-0.0315572
2020-01-16	23	0	0	0	0	2020-01-16	0	0	0		9	-0.112177	-0.021342	-0.0384358	-0.024815	-0.0353893		9	-0.0849427	-0.0958169	-0.0137842	0.0092827	0.263749
2020-01-17	0	0	0	0	0	2020-01-17	0	0	0		10	-0.120457	0.0384606	-0.0387174	-0.0249941	-0.0356476		10	0.01603	-0.0292271	0.0817706	-0.0100866	0.120593
2020-01-18	0	0	0	0	0	2020-01-18	0	0	0		11	-0.0599164	-0.0801842	-0.0390031	-0.0251759	-0.0326518		11	-0.0992864	-0.0637083	0.0892733	-0.0246156	-0.0135065
2020-01-19	0	0	0	0	0	2020-01-19	0	0	0		12	-0.063577	-0.023094	-0.0392931	-0.0253604	0.206045		12	0.0095854	0.00996255	0.12495	-0.0115358	-0.0333482
2020-01-20	0	0	0	0	0	2020-01-20	0	0	0		13	-0.124266	-0.0264487	-0.0395875	-0.0255475	-0.0331373		13	-0.0364953	-0.0252109	0.0153587	-0.0276274	-0.0474661
2020-01-21	0	0	0	0	0	2020-01-21	0	0	0		14	-0.0477657	-0.0199174	-0.0398863	-0.0257375	-0.0333855		14	0.0949218	-0.0620739	0.342723	-0.00612349	-0.0278702
2020-01-22	25	0	0	0	0	2020-01-22	0	0	0
2020-01-23	0	0	0	0	0	2020-01-23	0	0	0
2020-01-24	0	0	0	0	0	2020-01-24	0	0	0
2020-01-25	24	0	0	0	0	2020-01-25	0	0	0
2020-01-26	0	0	0	0	0	2020-01-26	0	0	0
2020-01-27	0	0	0	0	0	2020-01-27	0	0	0
2020-01-28	22	0	0	0	0	2020-01-28	0	0	0
2020-01-29	44	0	0	0	0	2020-01-29	0	0	0
2020-01-30	0	0	0	0	0	2020-01-30	1	0	0
2020-01-31	44	22	0	0	0	2020-01-31	0	0	0
2020-02-01	22	0	0	0	0	2020-02-01	0	0	0
2020-02-02	0	0	0	0	0	2020-02-02	1	0	0
2020-02-03	21	0	0	0	0	2020-02-03	1	0	0
2020-02-04	0	0	0	0	0	2020-02-04	0	0	0
2020-02-05	0	0	0	0	0	2020-02-05	0	0	0
2020-02-06	0	0	0	0	0	2020-02-06	0	0	0
2020-02-07	49	0	0	0	0	2020-02-07	0	0	0
2020-02-08	38	0	0	0	0	2020-02-08	0	0	0
2020-02-09	23	0	0	0	0	2020-02-09	0	0	0
2020-02-10	24	0	0	0	24	2020-02-10	0	0	0
2020-02-11	43	21	0	0	0	2020-02-11	0	0	0
2020-02-12	25	0	0	0	0	2020-02-12	0	0	0
2020-02-13	0	0	0	0	0	2020-02-13	0	0	0
2020-02-14	0	0	0	0	0	2020-02-14	0	0	0
2020-02-15	0	0	0	0	0	2020-02-15	0	0	0
2020-02-16	0	0	0	0	0	2020-02-16	0	0	0
2020-02-17	0	0	0	0	0	2020-02-17	0	0	0
2020-02-18	22	0	0	0	0	2020-02-18	0	0	0
2020-02-19	21	0	0	0	0	2020-02-19	0	0	0
2020-02-20	0	0	0	0	0	2020-02-20	0	0	0
2020-02-21	24	0	0	0	0	2020-02-21	0	0	0
2020-02-22	0	0	0	0	0	2020-02-22	0	0	0
2020-02-23	0	0	0	0	0	2020-02-23	0	0	0
2020-02-24	0	0	0	0	0	2020-02-24	0	0	0
2020-02-25	20	0	0	0	0	2020-02-25	0	0	0
2020-02-26	18	0	0	0	0	2020-02-26	0	0	0
2020-02-27	21	0	0	0	0	2020-02-27	0	0	0
2020-02-28	24	0	0	0	0	2020-02-28	0	0	0
2020-02-29	22	0	0	0	0	2020-02-29	0	0	0
2020-03-01	23	0	0	0	0	2020-03-01	0	0	0
2020-03-02	23	0	0	0	0	2020-03-02	0	0	0
2020-03-03	0	0	0	0	0	2020-03-03	0	0	0
2020-03-04	21	0	0	0	0	2020-03-04	0	0	0
2020-03-05	44	34	0	0	0	2020-03-05	0	0	0
2020-03-06	0	49	0	0	0	2020-03-06	0	0	0
2020-03-07	69	23	0	0	0	2020-03-07	0	0	0
2020-03-08	67	0	0	0	0	2020-03-08	0	0	0
2020-03-09	100	44	0	0	0	2020-03-09	0	0	0
2020-03-10	51	0	0	0	0	2020-03-10	0	0	0
2020-03-11	31	22	0	0	0	2020-03-11	0	0	0
2020-03-12	20	20	0	0	0	2020-03-12	0	0	0
2020-03-13	22	21	0	0	22	2020-03-13	0	0	0
2020-03-14	23	0	0	0	0	2020-03-14	0	0	0
2020-03-15	21	43	0	0	0	2020-03-15	0	0	0
2020-03-16	0	21	0	0	0	2020-03-16	0	0	0
2020-03-17	0	32	0	0	0	2020-03-17	0	0	0
2020-03-18	33	100	0	0	0	2020-03-18	0	0	0
2020-03-19	51	82	0	0	0	2020-03-19	0	0	0
2020-03-20	57	57	0	0	0	2020-03-20	0	0	0
2020-03-21	51	41	0	21	0	2020-03-21	0	0	0
2020-03-22	30	20	20	0	0	2020-03-22	0	0	0
2020-03-23	72	27	18	0	0	2020-03-23	0	0	0
2020-03-24	28	0	0	0	0	2020-03-24	0	0	0
2020-03-25	20	0	0	0	0	2020-03-25	1	0	0
2020-03-26	20	0	21	0	0	2020-03-26	0	0	0
2020-03-27	19	19	0	0	0	2020-03-27	0	0	0
2020-03-28	0	0	0	0	0	2020-03-28	0	0	0
2020-03-29	84	20	0	0	0	2020-03-29	0	0	0
2020-03-30	19	19	0	0	19	2020-03-30	0	0	0
2020-03-31	43	0	0	0	0	2020-03-31	0	0	0
2020-04-01	19	0	0	0	0	2020-04-01	0	0	0
2020-04-02	42	0	0	0	0	2020-04-02	0	0	0
2020-04-03	20	0	20	0	0	2020-04-03	0	0	0
2020-04-04	21	0	0	0	21	2020-04-04	0	0	0
2020-04-05	18	18	0	0	0	2020-04-05	0	0	0
2020-04-06	19	0	0	0	0	2020-04-06	0	0	58
2020-04-07	0	19	19	0	0	2020-04-07	0	0	0
2020-04-08	19	0	0	0	0	2020-04-08	0	0	16
2020-04-09	19	0	0	0	0	2020-04-09	0	0	10
2020-04-10	19	0	0	0	0	2020-04-10	0	0	0
2020-04-11	20	0	0	0	0	2020-04-11	0	0	0
2020-04-12	19	0	0	0	0	2020-04-12	0	0	3
2020-04-13	19	0	0	0	0	2020-04-13	0	0	2
2020-04-14	21	0	0	0	0	2020-04-14	0	0	2
2020-04-15	22	0	0	0	0	2020-04-15	0	0	3
2020-04-16	0	21	0	0	0	2020-04-16	0	0	0
2020-04-17	23	23	0	0	0	2020-04-17	0	0	0
2020-04-18	25	0	0	0	0	2020-04-18	0	0	8
2020-04-19	0	0	0	0	0	2020-04-19	0	0	14
2020-04-20	0	0	0	0	0	2020-04-20	0	0	16
2020-04-21	0	0	0	0	0	2020-04-21	0	0	3
2020-04-22	0	23	0	0	0	2020-04-22	0	0	0
2020-04-23	20	0	0	0	0	2020-04-23	0	0	2
2020-04-24	22	22	0	22	0	2020-04-24	0	0	0
2020-04-25	23	23	0	0	0	2020-04-25	0	0	0
2020-04-26	21	0	0	0	0	2020-04-26	0	0	9
2020-04-27	21	0	0	0	0	2020-04-27	0	0	0
2020-04-28	20	20	0	0	0	2020-04-28	0	0	12
2020-04-29	20	0	0	0	0	2020-04-29	0	0	21
2020-04-30	0	0	0	0	0	2020-04-30	0	0	1
2020-05-01	0	21	0	0	0	2020-05-01	0	0	0
2020-05-02	0	20	0	0	0	2020-05-02	0	0	3
2020-05-03	0	21	0	0	0	2020-05-03	0	0	0
2020-05-04	19	0	0	0	0	2020-05-04	0	0	0
2020-05-05	20	0	0	0	0	2020-05-05	0	0	5
2020-05-06	19	0	0	0	0	2020-05-06	0	0	7
2020-05-07	20	20	20	0	20	2020-05-07	0	0	2
2020-05-08	41	0	0	0	0	2020-05-08	0	0	2
2020-05-09	21	20	0	23	0	2020-05-09	0	0	2
2020-05-10	21	0	0	0	0	2020-05-10	0	0	0
2020-05-11	41	0	0	0	0	2020-05-11	0	0	5
2020-05-12	21	0	0	0	0	2020-05-12	0	0	18
2020-05-13	55	0	0	0	0	2020-05-13	0	0	0
2020-05-14	0	0	0	0	0	2020-05-14	0	0	49
2020-05-15	0	0	0	0	0	2020-05-15	0	0	0
2020-05-16	53	0	21	0	0	2020-05-16	0	0	9
2020-05-17	0	0	0	0	0	2020-05-17	0	0	0
2020-05-18	20	21	0	0	0	2020-05-18	0	0	19
2020-05-19	19	0	0	0	0	2020-05-19	0	0	12
2020-05-20	0	0	0	0	0	2020-05-20	0	0	2
2020-05-21	20	0	0	0	20	2020-05-21	0	0	5
2020-05-22	0	0	0	0	0	2020-05-22	0	0	4
2020-05-23	67	0	0	0	0	2020-05-23	0	0	12
2020-05-24	0	22	0	0	21	2020-05-24	0	0	6
2020-05-25	0	21	0	0	0	2020-05-25	0	0	17
2020-05-26	0	0	0	0	0	2020-05-26	0	0	79
2020-05-27	22	0	0	0	21	2020-05-27	0	0	0
2020-05-28	21	0	0	0	0	2020-05-28	0	0	78
2020-05-29	17	0	0	0	0	2020-05-29	0	0	13
2020-05-30	19	0	20	0	20	2020-05-30	0	0	157
2020-05-31	0	0	0	0	0	2020-05-31	0	0	91

## Sheet: graph npi vs cases (5)
Date	mask: (Mizoram)	sanitizer: (Mizoram)	Social distancing: (Mizoram)	hand wash: (Mizoram)	soap: (Mizoram)	Cases
2020-01-01	0	0	0	0	0	0
2020-01-02	0	0	0	0	0	0
2020-01-03	0	0	0	0	0	0
2020-01-04	0	0	0	0	0	0
2020-01-05	23	0	0	0	0	0
2020-01-06	23	0	0	0	0	0
2020-01-07	26	0	0	0	0	0
2020-01-08	0	0	0	0	0	0
2020-01-09	36	0	0	0	0	0
2020-01-10	0	0	0	0	0	0
2020-01-11	0	0	0	0	0	0
2020-01-12	0	0	0	0	0	0
2020-01-13	0	0	0	0	0	0
2020-01-14	0	0	0	0	0	0
2020-01-15	24	0	0	0	0	0
2020-01-16	23	0	0	0	0	0
2020-01-17	0	0	0	0	0	0
2020-01-18	0	0	0	0	0	0
2020-01-19	0	0	0	0	0	0
2020-01-20	0	0	0	0	0	0
2020-01-21	0	0	0	0	0	0
2020-01-22	25	0	0	0	0	0
2020-01-23	0	0	0	0	0	0
2020-01-24	0	0	0	0	0	0
2020-01-25	24	0	0	0	0	0
2020-01-26	0	0	0	0	0	0
2020-01-27	0	0	0	0	0	0
2020-01-28	22	0	0	0	0	0
2020-01-29	44	0	0	0	0	0
2020-01-30	0	0	0	0	0	1
2020-01-31	44	22	0	0	0	0
2020-02-01	22	0	0	0	0	0
2020-02-02	0	0	0	0	0	1
2020-02-03	21	0	0	0	0	1
2020-02-04	0	0	0	0	0	0
2020-02-05	0	0	0	0	0	0
2020-02-06	0	0	0	0	0	0
2020-02-07	49	0	0	0	0	0
2020-02-08	38	0	0	0	0	0
2020-02-09	23	0	0	0	0	0
2020-02-10	24	0	0	0	24	0
2020-02-11	43	21	0	0	0	0
2020-02-12	25	0	0	0	0	0
2020-02-13	0	0	0	0	0	0
2020-02-14	0	0	0	0	0	0
2020-02-15	0	0	0	0	0	0
2020-02-16	0	0	0	0	0	0
2020-02-17	0	0	0	0	0	0
2020-02-18	22	0	0	0	0	0
2020-02-19	21	0	0	0	0	0
2020-02-20	0	0	0	0	0	0
2020-02-21	24	0	0	0	0	0
2020-02-22	0	0	0	0	0	0
2020-02-23	0	0	0	0	0	0
2020-02-24	0	0	0	0	0	0
2020-02-25	20	0	0	0	0	0
2020-02-26	18	0	0	0	0	0
2020-02-27	21	0	0	0	0	0
2020-02-28	24	0	0	0	0	0
2020-02-29	22	0	0	0	0	0
2020-03-01	23	0	0	0	0	0
2020-03-02	23	0	0	0	0	0
2020-03-03	0	0	0	0	0	0
2020-03-04	21	0	0	0	0	0
2020-03-05	44	34	0	0	0	0
2020-03-06	0	49	0	0	0	0
2020-03-07	69	23	0	0	0	0
2020-03-08	67	0	0	0	0	0
2020-03-09	100	44	0	0	0	0
2020-03-10	51	0	0	0	0	0
2020-03-11	31	22	0	0	0	0
2020-03-12	20	20	0	0	0	0
2020-03-13	22	21	0	0	22	0
2020-03-14	23	0	0	0	0	0
2020-03-15	21	43	0	0	0	0
2020-03-16	0	21	0	0	0	0
2020-03-17	0	32	0	0	0	0
2020-03-18	33	100	0	0	0	0
2020-03-19	51	82	0	0	0	0
2020-03-20	57	57	0	0	0	0
2020-03-21	51	41	0	21	0	0
2020-03-22	30	20	20	0	0	0
2020-03-23	72	27	18	0	0	0
2020-03-24	28	0	0	0	0	0
2020-03-25	20	0	0	0	0	1
2020-03-26	20	0	21	0	0	0
2020-03-27	19	19	0	0	0	0
2020-03-28	0	0	0	0	0	0
2020-03-29	84	20	0	0	0	0
2020-03-30	19	19	0	0	19	0
2020-03-31	43	0	0	0	0	0
2020-04-01	19	0	0	0	0	0
2020-04-02	42	0	0	0	0	0
2020-04-03	20	0	20	0	0	0
2020-04-04	21	0	0	0	21	0
2020-04-05	18	18	0	0	0	0
2020-04-06	19	0	0	0	0	0
2020-04-07	0	19	19	0	0	0
2020-04-08	19	0	0	0	0	0
2020-04-09	19	0	0	0	0	0
2020-04-10	19	0	0	0	0	0
2020-04-11	20	0	0	0	0	0
2020-04-12	19	0	0	0	0	0
2020-04-13	19	0	0	0	0	0
2020-04-14	21	0	0	0	0	0
2020-04-15	22	0	0	0	0	0
2020-04-16	0	21	0	0	0	0
2020-04-17	23	23	0	0	0	0
2020-04-18	25	0	0	0	0	0
2020-04-19	0	0	0	0	0	0
2020-04-20	0	0	0	0	0	0
2020-04-21	0	0	0	0	0	0
2020-04-22	0	23	0	0	0	0
2020-04-23	20	0	0	0	0	0
2020-04-24	22	22	0	22	0	0
2020-04-25	23	23	0	0	0	0
2020-04-26	21	0	0	0	0	0
2020-04-27	21	0	0	0	0	0
2020-04-28	20	20	0	0	0	0
2020-04-29	20	0	0	0	0	0
2020-04-30	0	0	0	0	0	0
2020-05-01	0	21	0	0	0	0
2020-05-02	0	20	0	0	0	0
2020-05-03	0	21	0	0	0	0
2020-05-04	19	0	0	0	0	0
2020-05-05	20	0	0	0	0	0
2020-05-06	19	0	0	0	0	0
2020-05-07	20	20	20	0	20	0
2020-05-08	41	0	0	0	0	0
2020-05-09	21	20	0	23	0	0
2020-05-10	21	0	0	0	0	0
2020-05-11	41	0	0	0	0	0
2020-05-12	21	0	0	0	0	0
2020-05-13	55	0	0	0	0	0
2020-05-14	0	0	0	0	0	0
2020-05-15	0	0	0	0	0	0
2020-05-16	53	0	21	0	0	0
2020-05-17	0	0	0	0	0	0
2020-05-18	20	21	0	0	0	0
2020-05-19	19	0	0	0	0	0
2020-05-20	0	0	0	0	0	0
2020-05-21	20	0	0	0	20	0
2020-05-22	0	0	0	0	0	0
2020-05-23	67	0	0	0	0	0
2020-05-24	0	22	0	0	21	0
2020-05-25	0	21	0	0	0	0
2020-05-26	0	0	0	0	0	0
2020-05-27	22	0	0	0	21	0
2020-05-28	21	0	0	0	0	0
2020-05-29	17	0	0	0	0	0
2020-05-30	19	0	20	0	20	0
2020-05-31	0	0	0	0	0	0

## Sheet: graph npi vs testing (3)
Date	mask: (Mizoram)	sanitizer: (Mizoram)	Social distancing: (Mizoram)	hand wash: (Mizoram)	soap: (Mizoram)	Testing
2020-01-01	0	0	0	0	0	0
2020-01-02	0	0	0	0	0	0
2020-01-03	0	0	0	0	0	0
2020-01-04	0	0	0	0	0	0
2020-01-05	23	0	0	0	0	0
2020-01-06	23	0	0	0	0	0
2020-01-07	26	0	0	0	0	0
2020-01-08	0	0	0	0	0	0
2020-01-09	36	0	0	0	0	0
2020-01-10	0	0	0	0	0	0
2020-01-11	0	0	0	0	0	0
2020-01-12	0	0	0	0	0	0
2020-01-13	0	0	0	0	0	0
2020-01-14	0	0	0	0	0	0
2020-01-15	24	0	0	0	0	0
2020-01-16	23	0	0	0	0	0
2020-01-17	0	0	0	0	0	0
2020-01-18	0	0	0	0	0	0
2020-01-19	0	0	0	0	0	0
2020-01-20	0	0	0	0	0	0
2020-01-21	0	0	0	0	0	0
2020-01-22	25	0	0	0	0	0
2020-01-23	0	0	0	0	0	0
2020-01-24	0	0	0	0	0	0
2020-01-25	24	0	0	0	0	0
2020-01-26	0	0	0	0	0	0
2020-01-27	0	0	0	0	0	0
2020-01-28	22	0	0	0	0	0
2020-01-29	44	0	0	0	0	0
2020-01-30	0	0	0	0	0	0
2020-01-31	44	22	0	0	0	0
2020-02-01	22	0	0	0	0	0
2020-02-02	0	0	0	0	0	0
2020-02-03	21	0	0	0	0	0
2020-02-04	0	0	0	0	0	0
2020-02-05	0	0	0	0	0	0
2020-02-06	0	0	0	0	0	0
2020-02-07	49	0	0	0	0	0
2020-02-08	38	0	0	0	0	0
2020-02-09	23	0	0	0	0	0
2020-02-10	24	0	0	0	24	0
2020-02-11	43	21	0	0	0	0
2020-02-12	25	0	0	0	0	0
2020-02-13	0	0	0	0	0	0
2020-02-14	0	0	0	0	0	0
2020-02-15	0	0	0	0	0	0
2020-02-16	0	0	0	0	0	0
2020-02-17	0	0	0	0	0	0
2020-02-18	22	0	0	0	0	0
2020-02-19	21	0	0	0	0	0
2020-02-20	0	0	0	0	0	0
2020-02-21	24	0	0	0	0	0
2020-02-22	0	0	0	0	0	0
2020-02-23	0	0	0	0	0	0
2020-02-24	0	0	0	0	0	0
2020-02-25	20	0	0	0	0	0
2020-02-26	18	0	0	0	0	0
2020-02-27	21	0	0	0	0	0
2020-02-28	24	0	0	0	0	0
2020-02-29	22	0	0	0	0	0
2020-03-01	23	0	0	0	0	0
2020-03-02	23	0	0	0	0	0
2020-03-03	0	0	0	0	0	0
2020-03-04	21	0	0	0	0	0
2020-03-05	44	34	0	0	0	0
2020-03-06	0	49	0	0	0	0
2020-03-07	69	23	0	0	0	0
2020-03-08	67	0	0	0	0	0
2020-03-09	100	44	0	0	0	0
2020-03-10	51	0	0	0	0	0
2020-03-11	31	22	0	0	0	0
2020-03-12	20	20	0	0	0	0
2020-03-13	22	21	0	0	22	0
2020-03-14	23	0	0	0	0	0
2020-03-15	21	43	0	0	0	0
2020-03-16	0	21	0	0	0	0
2020-03-17	0	32	0	0	0	0
2020-03-18	33	100	0	0	0	0
2020-03-19	51	82	0	0	0	0
2020-03-20	57	57	0	0	0	0
2020-03-21	51	41	0	21	0	0
2020-03-22	30	20	20	0	0	0
2020-03-23	72	27	18	0	0	0
2020-03-24	28	0	0	0	0	0
2020-03-25	20	0	0	0	0	0
2020-03-26	20	0	21	0	0	0
2020-03-27	19	19	0	0	0	0
2020-03-28	0	0	0	0	0	0
2020-03-29	84	20	0	0	0	0
2020-03-30	19	19	0	0	19	0
2020-03-31	43	0	0	0	0	0
2020-04-01	19	0	0	0	0	0
2020-04-02	42	0	0	0	0	0
2020-04-03	20	0	20	0	0	0
2020-04-04	21	0	0	0	21	0
2020-04-05	18	18	0	0	0	0
2020-04-06	19	0	0	0	0	58
2020-04-07	0	19	19	0	0	0
2020-04-08	19	0	0	0	0	16
2020-04-09	19	0	0	0	0	10
2020-04-10	19	0	0	0	0	0
2020-04-11	20	0	0	0	0	0
2020-04-12	19	0	0	0	0	3
2020-04-13	19	0	0	0	0	2
2020-04-14	21	0	0	0	0	2
2020-04-15	22	0	0	0	0	3
2020-04-16	0	21	0	0	0	0
2020-04-17	23	23	0	0	0	0
2020-04-18	25	0	0	0	0	8
2020-04-19	0	0	0	0	0	14
2020-04-20	0	0	0	0	0	16
2020-04-21	0	0	0	0	0	3
2020-04-22	0	23	0	0	0	0
2020-04-23	20	0	0	0	0	2
2020-04-24	22	22	0	22	0	0
2020-04-25	23	23	0	0	0	0
2020-04-26	21	0	0	0	0	9
2020-04-27	21	0	0	0	0	0
2020-04-28	20	20	0	0	0	12
2020-04-29	20	0	0	0	0	21
2020-04-30	0	0	0	0	0	1
2020-05-01	0	21	0	0	0	0
2020-05-02	0	20	0	0	0	3
2020-05-03	0	21	0	0	0	0
2020-05-04	19	0	0	0	0	0
2020-05-05	20	0	0	0	0	5
2020-05-06	19	0	0	0	0	7
2020-05-07	20	20	20	0	20	2
2020-05-08	41	0	0	0	0	2
2020-05-09	21	20	0	23	0	2
2020-05-10	21	0	0	0	0	0
2020-05-11	41	0	0	0	0	5
2020-05-12	21	0	0	0	0	18
2020-05-13	55	0	0	0	0	0
2020-05-14	0	0	0	0	0	49
2020-05-15	0	0	0	0	0	0
2020-05-16	53	0	21	0	0	9
2020-05-17	0	0	0	0	0	0
2020-05-18	20	21	0	0	0	19
2020-05-19	19	0	0	0	0	12
2020-05-20	0	0	0	0	0	2
2020-05-21	20	0	0	0	20	5
2020-05-22	0	0	0	0	0	4
2020-05-23	67	0	0	0	0	12
2020-05-24	0	22	0	0	21	6
2020-05-25	0	21	0	0	0	17
2020-05-26	0	0	0	0	0	79
2020-05-27	22	0	0	0	21	0
2020-05-28	21	0	0	0	0	78
2020-05-29	17	0	0	0	0	13
2020-05-30	19	0	20	0	20	157
2020-05-31	0	0	0	0	0	91

## Sheet: multiTimeline (51)
Category: All categories
Day	mask: (Delhi)	sanitizer: (Delhi)	Social distancing: (Delhi)	hand wash: (Delhi)	soap: (Delhi)	DATE	CASES	Deaths	Testing
2020-01-01	3	1	0	0	3	2020-01-01	0	0	0
2020-01-02	3	1	0	1	1	2020-01-02	0	0	0
2020-01-03	5	0	0	1	3	2020-01-03	0	0	0					Case							Test
2020-01-04	3	<1	0	<1	2	2020-01-04	0	0	0		Lag(Days)	Mask	Sanitizer	Social Distancing	Handwash	Soap		Lag(Days)	Mask	Sanitizer	Social Distancing	Handwash	Soap
2020-01-05	5	<1	0	1	3	2020-01-05	0	0	0		0	0.362815	0.210679	0.465715	0.0494605	0.624181		0	0.336631	0.172279	0.490334	0.0226432	0.575161
2020-01-06	4	<1	0	<1	2	2020-01-06	0	0	0		1	0.34425	0.202103	0.471661	0.0639721	0.570287		1	0.321805	0.165192	0.546176	0.0141368	0.562614
2020-01-07	5	<1	0	0	2	2020-01-07	0	0	0		2	0.335594	0.199912	0.525338	0.0058146	0.581661		2	0.301009	0.152662	0.510284	-0.00192096	0.525829
2020-01-08	4	<1	0	<1	2	2020-01-08	0	0	0		3	0.337528	0.190469	0.545094	0.0369172	0.568969		3	0.310086	0.141567	0.573582	0.0316698	0.525873
2020-01-09	4	0	0	0	2	2020-01-09	0	0	0		4	0.33638	0.196546	0.516325	0.0439321	0.586652		4	0.291808	0.142496	0.503038	0.0169994	0.537327
2020-01-10	4	<1	0	<1	3	2020-01-10	0	0	0		5	0.335817	0.185964	0.473062	0.0513393	0.566018		5	0.286014	0.129724	0.537082	0.010568	0.51898
2020-01-11	4	<1	0	1	3	2020-01-11	0	0	0		6	0.334012	0.193854	0.501057	0.0811456	0.606428		6	0.278069	0.123146	0.575425	0.00271841	0.535709
2020-01-12	6	<1	0	0	3	2020-01-12	0	0	0		7	0.321125	0.184238	0.489175	0.103829	0.635323		7	0.273835	0.118711	0.506289	0.0758732	0.511855
2020-01-13	2	0	0	1	2	2020-01-13	0	0	0		8	0.317267	0.184005	0.521213	0.0813012	0.639334		8	0.262941	0.112163	0.598994	0.0117613	0.565909
2020-01-14	4	0	0	<1	2	2020-01-14	0	0	0		9	0.313619	0.178529	0.531083	0.112829	0.654696		9	0.255491	0.105373	0.618502	0.0406875	0.566386
2020-01-15	5	1	0	1	2	2020-01-15	0	0	0		10	0.293615	0.169695	0.56824	0.0841923	0.608685		10	0.234778	0.0950179	0.570568	0.0563887	0.525877
2020-01-16	3	<1	0	<1	3	2020-01-16	0	0	0		11	0.279001	0.150978	0.557757	0.0744538	0.568858		11	0.234283	0.0937775	0.627035	0.0367354	0.531955
2020-01-17	3	0	0	<1	3	2020-01-17	0	0	0		12	0.276964	0.148029	0.573598	0.0961377	0.569856		12	0.237184	0.0809102	0.606014	0.0301328	0.485888
2020-01-18	5	<1	0	<1	2	2020-01-18	0	0	0		13	0.270436	0.132723	0.563156	0.0772144	0.616951		13	0.214407	0.069285	0.61664	0.0365186	0.534267
2020-01-19	4	<1	0	<1	2	2020-01-19	0	0	0		14	0.269074	0.122884	0.581203	0.0492149	0.606486		14	0.219436	0.0639291	0.62144	-0.028599	0.471393
2020-01-20	4	<1	0	1	2	2020-01-20	0	0	0
2020-01-21	4	<1	0	<1	2	2020-01-21	0	0	0
2020-01-22	5	1	0	<1	2	2020-01-22	0	0	0
2020-01-23	5	<1	0	<1	3	2020-01-23	0	0	0
2020-01-24	3	<1	0	1	3	2020-01-24	0	0	0
2020-01-25	4	0	0	1	2	2020-01-25	0	0	0
2020-01-26	5	<1	0	0	2	2020-01-26	0	0	0
2020-01-27	4	0	0	1	3	2020-01-27	0	0	0
2020-01-28	7	1	0	0	3	2020-01-28	0	0	0
2020-01-29	7	1	0	<1	1	2020-01-29	0	0	0
2020-01-30	9	1	0	<1	3	2020-01-30	1	0	0
2020-01-31	10	1	0	1	2	2020-01-31	0	0	0
2020-02-01	9	<1	0	<1	3	2020-02-01	0	0	0
2020-02-02	9	2	0	<1	3	2020-02-02	1	0	0
2020-02-03	7	1	0	1	3	2020-02-03	1	0	0
2020-02-04	10	1	0	<1	3	2020-02-04	0	0	0
2020-02-05	7	1	0	<1	3	2020-02-05	0	0	0
2020-02-06	7	<1	0	<1	2	2020-02-06	0	0	0
2020-02-07	7	<1	0	<1	4	2020-02-07	0	0	0
2020-02-08	7	1	0	<1	2	2020-02-08	0	0	0
2020-02-09	8	1	0	1	2	2020-02-09	0	0	0
2020-02-10	9	<1	0	1	3	2020-02-10	0	0	0
2020-02-11	8	1	0	<1	2	2020-02-11	0	0	0
2020-02-12	12	<1	0	<1	3	2020-02-12	0	0	0
2020-02-13	10	1	0	1	3	2020-02-13	0	0	0
2020-02-14	9	<1	0	1	3	2020-02-14	0	0	0
2020-02-15	14	1	0	<1	2	2020-02-15	0	0	0
2020-02-16	10	1	0	1	3	2020-02-16	0	0	0
2020-02-17	12	1	0	<1	2	2020-02-17	0	0	0
2020-02-18	10	1	0	1	3	2020-02-18	0	0	0
2020-02-19	9	1	0	1	3	2020-02-19	0	0	0
2020-02-20	8	1	0	<1	3	2020-02-20	0	0	0
2020-02-21	9	<1	0	1	2	2020-02-21	0	0	0
2020-02-22	6	1	0	1	3	2020-02-22	0	0	0
2020-02-23	8	<1	0	0	3	2020-02-23	0	0	0
2020-02-24	10	1	0	<1	2	2020-02-24	0	0	0
2020-02-25	8	1	0	<1	2	2020-02-25	0	0	0
2020-02-26	9	1	0	<1	3	2020-02-26	0	0	0
2020-02-27	7	1	0	0	2	2020-02-27	0	0	0
2020-02-28	9	1	0	<1	2	2020-02-28	0	0	0
2020-02-29	10	1	0	1	2	2020-02-29	0	0	0
2020-03-01	10	1	0	<1	5	2020-03-01	0	0	0
2020-03-02	17	2	0	1	4	2020-03-02	0	0	0
2020-03-03	52	14	0	1	4	2020-03-03	0	0	0
2020-03-04	100	57	0	4	4	2020-03-04	0	0	0
2020-03-05	89	65	0	2	3	2020-03-05	0	0	0
2020-03-06	53	41	<1	1	4	2020-03-06	0	0	0
2020-03-07	36	33	0	1	3	2020-03-07	0	0	0
2020-03-08	23	20	0	1	3	2020-03-08	0	0	0
2020-03-09	20	15	0	1	2	2020-03-09	0	0	0
2020-03-10	13	10	0	1	3	2020-03-10	0	0	0
2020-03-11	18	15	0	1	3	2020-03-11	0	0	0
2020-03-12	21	23	<1	1	3	2020-03-12	0	0	0
2020-03-13	30	34	0	2	3	2020-03-13	0	0	0
2020-03-14	34	44	<1	3	2	2020-03-14	7	1	0
2020-03-15	28	40	1	3	3	2020-03-15	0	0	0
2020-03-16	27	35	<1	2	3	2020-03-16	0	0	0
2020-03-17	30	41	1	2	4	2020-03-17	1	0	0
2020-03-18	33	51	1	3	5	2020-03-18	2	0	0
2020-03-19	36	54	1	4	3	2020-03-19	4	0	0
2020-03-20	37	59	2	4	4	2020-03-20	6	0	0
2020-03-21	41	68	1	5	4	2020-03-21	7	0	0
2020-03-22	21	28	1	2	2	2020-03-22	0	0	0
2020-03-23	27	33	2	2	3	2020-03-23	3	0	0
2020-03-24	19	25	1	1	3	2020-03-24	0	0	0
2020-03-25	14	17	1	2	3	2020-03-25	5	0	0
2020-03-26	18	14	2	1	3	2020-03-26	1	0	0
2020-03-27	14	13	2	1	4	2020-03-27	4	0	0
2020-03-28	15	17	1	2	5	2020-03-28	9	0	0
2020-03-29	13	10	1	1	4	2020-03-29	23	1	0
2020-03-30	12	11	2	1	4	2020-03-30	25	0	0
2020-03-31	15	10	1	1	3	2020-03-31	23	0	0
2020-04-01	12	8	2	1	4	2020-04-01	32	0	2621
2020-04-02	13	8	2	1	3	2020-04-02	141	2	0
2020-04-03	16	8	1	1	2	2020-04-03	93	2	0
2020-04-04	24	8	1	2	4	2020-04-04	59	0	0
2020-04-05	15	10	1	1	3	2020-04-05	58	1	0
2020-04-06	18	9	1	1	3	2020-04-06	22	0	0
2020-04-07	16	10	1	1	3	2020-04-07	51	2	6420
2020-04-08	20	8	1	1	3	2020-04-08	93	0	0
2020-04-09	20	10	2	1	4	2020-04-09	51	3	927
2020-04-10	20	9	1	1	3	2020-04-10	183	2	1093
2020-04-11	24	11	2	1	4	2020-04-11	166	5	648
2020-04-12	16	8	1	1	3	2020-04-12	85	5	2327
2020-04-13	15	8	1	1	4	2020-04-13	356	4	996
2020-04-14	16	7	2	2	3	2020-04-14	51	2	1250
2020-04-15	16	8	2	1	2	2020-04-15	17	2	323
2020-04-16	14	8	2	1	3	2020-04-16	62	6	2179
2020-04-17	18	8	1	1	3	2020-04-17	67	4	2625
2020-04-18	19	7	1	1	3	2020-04-18	186	1	874
2020-04-19	16	7	1	1	4	2020-04-19	110	2	2104
2020-04-20	21	8	<1	1	3	2020-04-20	78	2	1513
2020-04-21	19	8	1	1	4	2020-04-21	75	0	727
2020-04-22	18	7	1	1	3	2020-04-22	92	1	1682
2020-04-23	20	9	2	1	5	2020-04-23	128	2	2251
2020-04-24	18	8	2	1	5	2020-04-24	138	3	3112
2020-04-25	22	9	1	2	4	2020-04-25	111	1	1847
2020-04-26	20	7	2	1	2	2020-04-26	293	0	2094
2020-04-27	21	10	1	1	4	2020-04-27	190	0	2298
2020-04-28	19	8	1	1	4	2020-04-28	206	0	3459
2020-04-29	16	7	2	1	4	2020-04-29	125	2	3855
2020-04-30	15	8	1	1	4	2020-04-30	76	3	0
2020-05-01	17	8	2	1	4	2020-05-01	223	2	0
2020-05-02	23	8	1	1	3	2020-05-02	384	3	10985
2020-05-03	23	10	2	2	4	2020-05-03	427	0	3026
2020-05-04	19	12	2	1	6	2020-05-04	349	0	3862
2020-05-05	21	10	1	1	3	2020-05-05	206	0	3744
2020-05-06	20	13	1	1	4	2020-05-06	428	1	4082
2020-05-07	22	12	<1	1	3	2020-05-07	448	1	5300
2020-05-08	21	14	1	1	4	2020-05-08	338	2	4133
2020-05-09	21	14	2	1	3	2020-05-09	224	0	2859
2020-05-10	21	11	1	1	2	2020-05-10	381	5	9584
2020-05-11	25	13	<1	1	3	2020-05-11	310	0	3868
2020-05-12	29	18	1	1	5	2020-05-12	406	13	8431
2020-05-13	29	17	1	1	8	2020-05-13	359	20	7236
2020-05-14	28	18	2	2	6	2020-05-14	472	9	6391
2020-05-15	31	18	2	1	6	2020-05-15	425	8	5453
2020-05-16	35	22	1	1	5	2020-05-16	438	6	5656
2020-05-17	29	17	2	2	6	2020-05-17	422	19	4946
2020-05-18	27	19	1	2	6	2020-05-18	299	12	3936
2020-05-19	31	27	2	2	4	2020-05-19	500	6	6127
2020-05-20	31	22	1	1	6	2020-05-20	534	10	4428
2020-05-21	33	27	2	2	6	2020-05-21	571	18	4103
2020-05-22	33	22	1	2	6	2020-05-22	660	14	5870
2020-05-23	32	23	1	1	5	2020-05-23	591	23	4792
2020-05-24	30	22	1	2	5	2020-05-24	508	30	4826
2020-05-25	36	23	2	1	5	2020-05-25	635	15	4596
2020-05-26	31	19	1	<1	4	2020-05-26	412	12	4110
2020-05-27	30	22	2	1	5	2020-05-27	792	15	5783
2020-05-28	30	16	2	1	4	2020-05-28	1024	13	7615
2020-05-29	27	22	1	1	5	2020-05-29	1105	82	7649
2020-05-30	32	19	1	2	5	2020-05-30	1163	18	7113
2020-05-31	35	21	1	1	7	2020-05-31	1295	57	6045

## Sheet: npi vs cases (2)
DATE	mask: (Delhi)	sanitizer: (Delhi)	Social distancing: (Delhi)	hand wash: (Delhi)	soap: (Delhi)	CASES
2020-01-01	3	1	0	0	3	0
2020-01-02	3	1	0	1	1	0
2020-01-03	5	0	0	1	3	0
2020-01-04	3	1	0	1	2	0
2020-01-05	5	1	0	1	3	0
2020-01-06	4	1	0	1	2	0
2020-01-07	5	1	0	0	2	0
2020-01-08	4	1	0	1	2	0
2020-01-09	4	0	0	0	2	0
2020-01-10	4	1	0	1	3	0
2020-01-11	4	1	0	1	3	0
2020-01-12	6	1	0	0	3	0
2020-01-13	2	0	0	1	2	0
2020-01-14	4	0	0	1	2	0
2020-01-15	5	1	0	1	2	0
2020-01-16	3	1	0	1	3	0
2020-01-17	3	0	0	1	3	0
2020-01-18	5	1	0	1	2	0
2020-01-19	4	1	0	1	2	0
2020-01-20	4	1	0	1	2	0
2020-01-21	4	1	0	1	2	0
2020-01-22	5	1	0	1	2	0
2020-01-23	5	1	0	1	3	0
2020-01-24	3	1	0	1	3	0
2020-01-25	4	0	0	1	2	0
2020-01-26	5	1	0	0	2	0
2020-01-27	4	0	0	1	3	0
2020-01-28	7	1	0	0	3	0
2020-01-29	7	1	0	1	1	0
2020-01-30	9	1	0	1	3	1
2020-01-31	10	1	0	1	2	0
2020-02-01	9	1	0	1	3	0
2020-02-02	9	2	0	1	3	1
2020-02-03	7	1	0	1	3	1
2020-02-04	10	1	0	1	3	0
2020-02-05	7	1	0	1	3	0
2020-02-06	7	1	0	1	2	0
2020-02-07	7	1	0	1	4	0
2020-02-08	7	1	0	1	2	0
2020-02-09	8	1	0	1	2	0
2020-02-10	9	1	0	1	3	0
2020-02-11	8	1	0	1	2	0
2020-02-12	12	1	0	1	3	0
2020-02-13	10	1	0	1	3	0
2020-02-14	9	1	0	1	3	0
2020-02-15	14	1	0	1	2	0
2020-02-16	10	1	0	1	3	0
2020-02-17	12	1	0	1	2	0
2020-02-18	10	1	0	1	3	0
2020-02-19	9	1	0	1	3	0
2020-02-20	8	1	0	1	3	0
2020-02-21	9	1	0	1	2	0
2020-02-22	6	1	0	1	3	0
2020-02-23	8	1	0	0	3	0
2020-02-24	10	1	0	1	2	0
2020-02-25	8	1	0	1	2	0
2020-02-26	9	1	0	1	3	0
2020-02-27	7	1	0	0	2	0
2020-02-28	9	1	0	1	2	0
2020-02-29	10	1	0	1	2	0
2020-03-01	10	1	0	1	5	0
2020-03-02	17	2	0	1	4	0
2020-03-03	52	14	0	1	4	0
2020-03-04	100	57	0	4	4	0
2020-03-05	89	65	0	2	3	0
2020-03-06	53	41	1	1	4	0
2020-03-07	36	33	0	1	3	0
2020-03-08	23	20	0	1	3	0
2020-03-09	20	15	0	1	2	0
2020-03-10	13	10	0	1	3	0
2020-03-11	18	15	0	1	3	0
2020-03-12	21	23	1	1	3	0
2020-03-13	30	34	0	2	3	0
2020-03-14	34	44	1	3	2	7
2020-03-15	28	40	1	3	3	0
2020-03-16	27	35	1	2	3	0
2020-03-17	30	41	1	2	4	1
2020-03-18	33	51	1	3	5	2
2020-03-19	36	54	1	4	3	4
2020-03-20	37	59	2	4	4	6
2020-03-21	41	68	1	5	4	7
2020-03-22	21	28	1	2	2	0
2020-03-23	27	33	2	2	3	3
2020-03-24	19	25	1	1	3	0
2020-03-25	14	17	1	2	3	5
2020-03-26	18	14	2	1	3	1
2020-03-27	14	13	2	1	4	4
2020-03-28	15	17	1	2	5	9
2020-03-29	13	10	1	1	4	23
2020-03-30	12	11	2	1	4	25
2020-03-31	15	10	1	1	3	23
2020-04-01	12	8	2	1	4	32
2020-04-02	13	8	2	1	3	141
2020-04-03	16	8	1	1	2	93
2020-04-04	24	8	1	2	4	59
2020-04-05	15	10	1	1	3	58
2020-04-06	18	9	1	1	3	22
2020-04-07	16	10	1	1	3	51
2020-04-08	20	8	1	1	3	93
2020-04-09	20	10	2	1	4	51
2020-04-10	20	9	1	1	3	183
2020-04-11	24	11	2	1	4	166
2020-04-12	16	8	1	1	3	85
2020-04-13	15	8	1	1	4	356
2020-04-14	16	7	2	2	3	51
2020-04-15	16	8	2	1	2	17
2020-04-16	14	8	2	1	3	62
2020-04-17	18	8	1	1	3	67
2020-04-18	19	7	1	1	3	186
2020-04-19	16	7	1	1	4	110
2020-04-20	21	8	1	1	3	78
2020-04-21	19	8	1	1	4	75
2020-04-22	18	7	1	1	3	92
2020-04-23	20	9	2	1	5	128
2020-04-24	18	8	2	1	5	138
2020-04-25	22	9	1	2	4	111
2020-04-26	20	7	2	1	2	293
2020-04-27	21	10	1	1	4	190
2020-04-28	19	8	1	1	4	206
2020-04-29	16	7	2	1	4	125
2020-04-30	15	8	1	1	4	76
2020-05-01	17	8	2	1	4	223
2020-05-02	23	8	1	1	3	384
2020-05-03	23	10	2	2	4	427
2020-05-04	19	12	2	1	6	349
2020-05-05	21	10	1	1	3	206
2020-05-06	20	13	1	1	4	428
2020-05-07	22	12	1	1	3	448
2020-05-08	21	14	1	1	4	338
2020-05-09	21	14	2	1	3	224
2020-05-10	21	11	1	1	2	381
2020-05-11	25	13	1	1	3	310
2020-05-12	29	18	1	1	5	406
2020-05-13	29	17	1	1	8	359
2020-05-14	28	18	2	2	6	472
2020-05-15	31	18	2	1	6	425
2020-05-16	35	22	1	1	5	438
2020-05-17	29	17	2	2	6	422
2020-05-18	27	19	1	2	6	299
2020-05-19	31	27	2	2	4	500
2020-05-20	31	22	1	1	6	534
2020-05-21	33	27	2	2	6	571
2020-05-22	33	22	1	2	6	660
2020-05-23	32	23	1	1	5	591
2020-05-24	30	22	1	2	5	508
2020-05-25	36	23	2	1	5	635
2020-05-26	31	19	1	1	4	412
2020-05-27	30	22	2	1	5	792
2020-05-28	30	16	2	1	4	1024
2020-05-29	27	22	1	1	5	1105
2020-05-30	32	19	1	2	5	1163
2020-05-31	35	21	1	1	7	1295

## Sheet: npi vs testing (2)
DATE	mask: (Delhi)	sanitizer: (Delhi)	Social distancing: (Delhi)	hand wash: (Delhi)	soap: (Delhi)	Testing
2020-01-01	3	1	0	0	3	0
2020-01-02	3	1	0	1	1	0
2020-01-03	5	0	0	1	3	0
2020-01-04	3	1	0	1	2	0
2020-01-05	5	1	0	1	3	0
2020-01-06	4	1	0	1	2	0
2020-01-07	5	1	0	0	2	0
2020-01-08	4	1	0	1	2	0
2020-01-09	4	0	0	0	2	0
2020-01-10	4	1	0	1	3	0
2020-01-11	4	1	0	1	3	0
2020-01-12	6	1	0	0	3	0
2020-01-13	2	0	0	1	2	0
2020-01-14	4	0	0	1	2	0
2020-01-15	5	1	0	1	2	0
2020-01-16	3	1	0	1	3	0
2020-01-17	3	0	0	1	3	0
2020-01-18	5	1	0	1	2	0
2020-01-19	4	1	0	1	2	0
2020-01-20	4	1	0	1	2	0
2020-01-21	4	1	0	1	2	0
2020-01-22	5	1	0	1	2	0
2020-01-23	5	1	0	1	3	0
2020-01-24	3	1	0	1	3	0
2020-01-25	4	0	0	1	2	0
2020-01-26	5	1	0	0	2	0
2020-01-27	4	0	0	1	3	0
2020-01-28	7	1	0	0	3	0
2020-01-29	7	1	0	1	1	0
2020-01-30	9	1	0	1	3	0
2020-01-31	10	1	0	1	2	0
2020-02-01	9	1	0	1	3	0
2020-02-02	9	2	0	1	3	0
2020-02-03	7	1	0	1	3	0
2020-02-04	10	1	0	1	3	0
2020-02-05	7	1	0	1	3	0
2020-02-06	7	1	0	1	2	0
2020-02-07	7	1	0	1	4	0
2020-02-08	7	1	0	1	2	0
2020-02-09	8	1	0	1	2	0
2020-02-10	9	1	0	1	3	0
2020-02-11	8	1	0	1	2	0
2020-02-12	12	1	0	1	3	0
2020-02-13	10	1	0	1	3	0
2020-02-14	9	1	0	1	3	0
2020-02-15	14	1	0	1	2	0
2020-02-16	10	1	0	1	3	0
2020-02-17	12	1	0	1	2	0
2020-02-18	10	1	0	1	3	0
2020-02-19	9	1	0	1	3	0
2020-02-20	8	1	0	1	3	0
2020-02-21	9	1	0	1	2	0
2020-02-22	6	1	0	1	3	0
2020-02-23	8	1	0	0	3	0
2020-02-24	10	1	0	1	2	0
2020-02-25	8	1	0	1	2	0
2020-02-26	9	1	0	1	3	0
2020-02-27	7	1	0	0	2	0
2020-02-28	9	1	0	1	2	0
2020-02-29	10	1	0	1	2	0
2020-03-01	10	1	0	1	5	0
2020-03-02	17	2	0	1	4	0
2020-03-03	52	14	0	1	4	0
2020-03-04	100	57	0	4	4	0
2020-03-05	89	65	0	2	3	0
2020-03-06	53	41	1	1	4	0
2020-03-07	36	33	0	1	3	0
2020-03-08	23	20	0	1	3	0
2020-03-09	20	15	0	1	2	0
2020-03-10	13	10	0	1	3	0
2020-03-11	18	15	0	1	3	0
2020-03-12	21	23	1	1	3	0
2020-03-13	30	34	0	2	3	0
2020-03-14	34	44	1	3	2	0
2020-03-15	28	40	1	3	3	0
2020-03-16	27	35	1	2	3	0
2020-03-17	30	41	1	2	4	0
2020-03-18	33	51	1	3	5	0
2020-03-19	36	54	1	4	3	0
2020-03-20	37	59	2	4	4	0
2020-03-21	41	68	1	5	4	0
2020-03-22	21	28	1	2	2	0
2020-03-23	27	33	2	2	3	0
2020-03-24	19	25	1	1	3	0
2020-03-25	14	17	1	2	3	0
2020-03-26	18	14	2	1	3	0
2020-03-27	14	13	2	1	4	0
2020-03-28	15	17	1	2	5	0
2020-03-29	13	10	1	1	4	0
2020-03-30	12	11	2	1	4	0
2020-03-31	15	10	1	1	3	0
2020-04-01	12	8	2	1	4	2621
2020-04-02	13	8	2	1	3	0
2020-04-03	16	8	1	1	2	0
2020-04-04	24	8	1	2	4	0
2020-04-05	15	10	1	1	3	0
2020-04-06	18	9	1	1	3	0
2020-04-07	16	10	1	1	3	6420
2020-04-08	20	8	1	1	3	0
2020-04-09	20	10	2	1	4	927
2020-04-10	20	9	1	1	3	1093
2020-04-11	24	11	2	1	4	648
2020-04-12	16	8	1	1	3	2327
2020-04-13	15	8	1	1	4	996
2020-04-14	16	7	2	2	3	1250
2020-04-15	16	8	2	1	2	323
2020-04-16	14	8	2	1	3	2179
2020-04-17	18	8	1	1	3	2625
2020-04-18	19	7	1	1	3	874
2020-04-19	16	7	1	1	4	2104
2020-04-20	21	8	1	1	3	1513
2020-04-21	19	8	1	1	4	727
2020-04-22	18	7	1	1	3	1682
2020-04-23	20	9	2	1	5	2251
2020-04-24	18	8	2	1	5	3112
2020-04-25	22	9	1	2	4	1847
2020-04-26	20	7	2	1	2	2094
2020-04-27	21	10	1	1	4	2298
2020-04-28	19	8	1	1	4	3459
2020-04-29	16	7	2	1	4	3855
2020-04-30	15	8	1	1	4	0
2020-05-01	17	8	2	1	4	0
2020-05-02	23	8	1	1	3	10985
2020-05-03	23	10	2	2	4	3026
2020-05-04	19	12	2	1	6	3862
2020-05-05	21	10	1	1	3	3744
2020-05-06	20	13	1	1	4	4082
2020-05-07	22	12	1	1	3	5300
2020-05-08	21	14	1	1	4	4133
2020-05-09	21	14	2	1	3	2859
2020-05-10	21	11	1	1	2	9584
2020-05-11	25	13	1	1	3	3868
2020-05-12	29	18	1	1	5	8431
2020-05-13	29	17	1	1	8	7236
2020-05-14	28	18	2	2	6	6391
2020-05-15	31	18	2	1	6	5453
2020-05-16	35	22	1	1	5	5656
2020-05-17	29	17	2	2	6	4946
2020-05-18	27	19	1	2	6	3936
2020-05-19	31	27	2	2	4	6127
2020-05-20	31	22	1	1	6	4428
2020-05-21	33	27	2	2	6	4103
2020-05-22	33	22	1	2	6	5870
2020-05-23	32	23	1	1	5	4792
2020-05-24	30	22	1	2	5	4826
2020-05-25	36	23	2	1	5	4596
2020-05-26	31	19	1	1	4	4110
2020-05-27	30	22	2	1	5	5783
2020-05-28	30	16	2	1	4	7615
2020-05-29	27	22	1	1	5	7649
2020-05-30	32	19	1	2	5	7113
2020-05-31	35	21	1	1	7	6045

## Sheet: multiTimeline (29)
Category: All categories
Day	Coronavirus: (India)	Corona: (India)	Covid 19: (India)	Covid: (India)	DATE	cases	tests	Daily Deceased
2020-01-01	0	<1	0	0	2020-01-01	0	0	0
2020-01-02	<1	<1	0	0	2020-01-02	0	0	0
2020-01-03	<1	<1	0	0	2020-01-03	0	0	0				Cases						Testing
2020-01-04	<1	<1	0	0	2020-01-04	0	0	0
2020-01-05	<1	<1	0	0	2020-01-05	0	0	0		Lag (days)	Coronavirus	Corona	covid 19	covid		Lag (days)	Coronavirus	Corona	covid 19	covid
2020-01-06	0	<1	0	0	2020-01-06	0	0	0		0	0.0174223	0.143727	0.446528	0.486887		0	0.0393342	0.168504	0.503602	0.543599
2020-01-07	<1	<1	0	0	2020-01-07	0	0	0		1	0.0282913	0.154083	0.460124	0.498769		1	0.0512299	0.177697	0.516711	0.556001
2020-01-08	0	<1	0	0	2020-01-08	0	0	0		2	0.0396624	0.165681	0.471269	0.511705		2	0.0615328	0.190811	0.532205	0.571225
2020-01-09	<1	<1	0	0	2020-01-09	0	0	0		3	0.0527337	0.178169	0.486865	0.525356		3	0.0722216	0.204897	0.549907	0.587244
2020-01-10	<1	<1	0	0	2020-01-10	0	0	0		4	0.0675888	0.190966	0.502789	0.542464		4	0.0850359	0.219991	0.566718	0.605578
2020-01-11	<1	<1	0	0	2020-01-11	0	0	0		5	0.0852378	0.20719	0.519379	0.557954		5	0.106059	0.237809	0.583908	0.620499
2020-01-12	<1	<1	0	0	2020-01-12	0	0	0		6	0.102877	0.220935	0.535928	0.572688		6	0.129094	0.252702	0.60032	0.633774
2020-01-13	<1	<1	0	0	2020-01-13	0	0	0		7	0.118177	0.234221	0.550835	0.58665		7	0.147056	0.266521	0.614188	0.645985
2020-01-14	<1	<1	0	0	2020-01-14	0	0	0		8	0.136251	0.247208	0.564525	0.600389		8	0.169648	0.280276	0.628558	0.659706
2020-01-15	<1	<1	0	0	2020-01-15	0	0	0		9	0.153177	0.260884	0.580135	0.61459		9	0.194573	0.296111	0.644602	0.675046
2020-01-16	<1	<1	0	0	2020-01-16	0	0	0		10	0.174549	0.275867	0.596239	0.629105		10	0.215584	0.313861	0.661188	0.690449
2020-01-17	<1	<1	0	0	2020-01-17	0	0	0		11	0.191819	0.291426	0.613094	0.645633		11	0.247946	0.331977	0.678266	0.707083
2020-01-18	<1	<1	0	0	2020-01-18	0	0	0		12	0.214608	0.30758	0.631227	0.66148		12	0.27726	0.350129	0.695565	0.721583
2020-01-19	<1	<1	0	0	2020-01-19	0	0	0		13	0.234417	0.320818	0.64631	0.673844		13	0.301974	0.365565	0.710935	0.733022
2020-01-20	<1	<1	0	0	2020-01-20	0	0	0		14	0.250466	0.33315	0.660226	0.684317		14	0.31952	0.37896	0.723976	0.742616
2020-01-21	<1	<1	0	0	2020-01-21	0	0	0
2020-01-22	1	<1	0	0	2020-01-22	0	0	0
2020-01-23	1	<1	0	0	2020-01-23	0	0	0
2020-01-24	2	<1	0	0	2020-01-24	0	0	0
2020-01-25	3	1	0	0	2020-01-25	0	0	0
2020-01-26	3	1	0	0	2020-01-26	0	0	0
2020-01-27	5	1	0	0	2020-01-27	0	0	0
2020-01-28	8	2	0	0	2020-01-28	0	0	0
2020-01-29	7	2	0	0	2020-01-29	0	0	0
2020-01-30	10	3	0	0	2020-01-30	1	0	0
2020-01-31	10	3	0	0	2020-01-31	0	0	0
2020-02-01	8	3	0	0	2020-02-01	0	0	0
2020-02-02	7	3	0	0	2020-02-02	1	0	0
2020-02-03	8	3	0	0	2020-02-03	1	0	0
2020-02-04	7	3	0	0	2020-02-04	0	0	0
2020-02-05	6	2	0	0	2020-02-05	0	0	0
2020-02-06	6	3	0	0	2020-02-06	0	0	0
2020-02-07	6	3	0	0	2020-02-07	0	0	0
2020-02-08	5	2	0	0	2020-02-08	0	0	0
2020-02-09	5	2	0	0	2020-02-09	0	0	0
2020-02-10	5	2	0	0	2020-02-10	0	0	0
2020-02-11	4	2	<1	<1	2020-02-11	0	0	0
2020-02-12	4	2	<1	<1	2020-02-12	0	0	0
2020-02-13	5	2	<1	<1	2020-02-13	0	0	0
2020-02-14	4	2	<1	<1	2020-02-14	0	0	0
2020-02-15	4	2	<1	<1	2020-02-15	0	0	0
2020-02-16	4	2	<1	<1	2020-02-16	0	0	0
2020-02-17	4	2	<1	<1	2020-02-17	0	0	0
2020-02-18	3	1	<1	<1	2020-02-18	0	0	0
2020-02-19	3	1	<1	<1	2020-02-19	0	0	0
2020-02-20	2	1	<1	<1	2020-02-20	0	0	0
2020-02-21	2	1	<1	<1	2020-02-21	0	0	0
2020-02-22	2	1	<1	<1	2020-02-22	0	0	0
2020-02-23	3	1	<1	<1	2020-02-23	0	0	0
2020-02-24	3	1	<1	<1	2020-02-24	0	0	0
2020-02-25	3	1	<1	<1	2020-02-25	0	0	0
2020-02-26	3	1	<1	<1	2020-02-26	0	0	0
2020-02-27	4	1	<1	<1	2020-02-27	0	0	0
2020-02-28	5	2	<1	<1	2020-02-28	0	0	0
2020-02-29	4	1	<1	<1	2020-02-29	0	0	0
2020-03-01	4	2	<1	<1	2020-03-01	0	0	0
2020-03-02	9	3	<1	<1	2020-03-02	2	0	0
2020-03-03	19	8	1	1	2020-03-03	1	0	0
2020-03-04	27	13	1	1	2020-03-04	22	0	0
2020-03-05	23	11	1	1	2020-03-05	2	0	0
2020-03-06	18	8	1	1	2020-03-06	1	0	0
2020-03-07	15	7	1	1	2020-03-07	3	0	0
2020-03-08	14	6	1	1	2020-03-08	5	0	0
2020-03-09	17	8	1	1	2020-03-09	9	0	0
2020-03-10	19	9	1	1	2020-03-10	15	0	0
2020-03-11	22	11	1	2	2020-03-11	8	0	0
2020-03-12	27	13	2	2	2020-03-12	10	0	1
2020-03-13	34	18	2	3	2020-03-13	10	0	0
2020-03-14	35	18	2	3	2020-03-14	11	0	1
2020-03-15	36	20	2	3	2020-03-15	10	0	0
2020-03-16	40	23	3	4	2020-03-16	14	0	0
2020-03-17	42	25	4	5	2020-03-17	20	0	1
2020-03-18	44	27	4	6	2020-03-18	25	0	0
2020-03-19	78	34	5	7	2020-03-19	27	1050	1
2020-03-20	67	44	6	8	2020-03-20	58	1229	0
2020-03-21	76	51	8	11	2020-03-21	78	1506	0
2020-03-22	80	54	9	12	2020-03-22	69	1216	3
2020-03-23	85	61	12	18	2020-03-23	94	2580	2
2020-03-24	83	58	11	16	2020-03-24	74	1987	1
2020-03-25	93	55	10	15	2020-03-25	86	2450	1
2020-03-26	92	53	11	15	2020-03-26	73	0	5
2020-03-27	100	57	13	18	2020-03-27	153	0	3
2020-03-28	98	59	14	19	2020-03-28	136	0	5
2020-03-29	94	53	14	19	2020-03-29	120	0	3
2020-03-30	77	43	13	17	2020-03-30	187	0	14
2020-03-31	75	42	14	18	2020-03-31	309	4346	6
2020-04-01	70	40	14	18	2020-04-01	424	5163	6
2020-04-02	68	39	15	19	2020-04-02	486	7900	16
2020-04-03	84	35	14	18	2020-04-03	560	13394	14
2020-04-04	82	36	14	18	2020-04-04	579	10705	13
2020-04-05	79	36	14	18	2020-04-05	609	9584	22
2020-04-06	57	35	15	19	2020-04-06	484	11534	16
2020-04-07	54	31	14	18	2020-04-07	573	12947	27
2020-04-08	52	31	13	17	2020-04-08	565	13904	20
2020-04-09	52	32	14	18	2020-04-09	813	16991	46
2020-04-10	53	32	15	19	2020-04-10	871	16420	22
2020-04-11	53	32	15	19	2020-04-11	854	18044	41
2020-04-12	52	30	14	18	2020-04-12	758	16374	42
2020-04-13	72	29	14	18	2020-04-13	1243	21806	27
2020-04-14	47	28	14	18	2020-04-14	1031	27339	37
2020-04-15	65	27	14	18	2020-04-15	886	29706	27
2020-04-16	64	28	14	18	2020-04-16	1061	28357	26
2020-04-17	63	28	13	17	2020-04-17	922	32167	38
2020-04-18	67	27	13	17	2020-04-18	1371	37000	35
2020-04-19	63	29	14	18	2020-04-19	1580	29463	38
2020-04-20	39	26	13	17	2020-04-20	1239	0	33
2020-04-21	39	26	13	17	2020-04-21	1537	0	53
2020-04-22	41	25	13	17	2020-04-22	1292	0	36
2020-04-23	59	25	13	17	2020-04-23	1667	0	40
2020-04-24	57	25	13	17	2020-04-24	1408	41247	59
2020-04-25	39	26	13	18	2020-04-25	1835	38168	44
2020-04-26	38	26	13	19	2020-04-26	1607	45352	56
2020-04-27	35	24	13	18	2020-04-27	1568	40510	58
2020-04-28	33	22	12	16	2020-04-28	1902	50914	69
2020-04-29	31	22	12	16	2020-04-29	1705	54031	71
2020-04-30	29	21	12	16	2020-04-30	1801	59437	75
2020-05-01	33	25	13	18	2020-05-01	2396	72453	77
2020-05-02	30	24	13	18	2020-05-02	2564	73709	92
2020-05-03	33	25	14	19	2020-05-03	2952	70087	140
2020-05-04	30	22	13	18	2020-05-04	3656	60783	103
2020-05-05	32	24	14	19	2020-05-05	2971	84713	128
2020-05-06	33	23	14	19	2020-05-06	3602	84835	91
2020-05-07	30	23	13	17	2020-05-07	3344	80632	104
2020-05-08	29	22	12	17	2020-05-08	3339	80375	97
2020-05-09	30	22	12	17	2020-05-09	3175	85425	115
2020-05-10	30	22	12	17	2020-05-10	4311	85824	112
2020-05-11	28	21	11	16	2020-05-11	3592	64651	81
2020-05-12	27	19	10	15	2020-05-12	3562	85891	120
2020-05-13	25	17	10	14	2020-05-13	3726	94671	137
2020-05-14	26	18	10	14	2020-05-14	3991	92791	97
2020-05-15	26	18	10	14	2020-05-15	3808	92911	104
2020-05-16	26	19	10	15	2020-05-16	4794	94325	120
2020-05-17	28	20	11	15	2020-05-17	5049	93365	152
2020-05-18	25	19	10	15	2020-05-18	4628	75150	131
2020-05-19	23	19	10	15	2020-05-19	6154	101475	146
2020-05-20	17	17	9	13	2020-05-20	5720	108121	134
2020-05-21	18	17	9	13	2020-05-21	6023	103532	148
2020-05-22	18	16	9	13	2020-05-22	6536	103514	142
2020-05-23	19	17	9	13	2020-05-23	6667	115364	142
2020-05-24	19	17	9	13	2020-05-24	7111	108623	156
2020-05-25	19	17	9	13	2020-05-25	6414	90170	150
2020-05-26	17	15	8	12	2020-05-26	5907	92528	173
2020-05-27	17	14	8	12	2020-05-27	7246	116041	188
2020-05-28	18	15	8	11	2020-05-28	7254	119976	176
2020-05-29	18	15	8	12	2020-05-29	8138	121702	269
2020-05-30	19	15	9	12	2020-05-30	8364	127761	205
2020-05-31	18	15	8	12	2020-05-31	8789	125428	222

## Sheet: graph corona terms vs cases (2)
DATE	Coronavirus: (India)	Corona: (India)	Covid 19: (India)	Covid: (India)	cases	India (ECDC cases)
2020-01-01	0	1	0	0	0	0
2020-01-02	1	1	0	0	0	0
2020-01-03	1	1	0	0	0	0
2020-01-04	1	1	0	0	0	0
2020-01-05	1	1	0	0	0	0
2020-01-06	0	1	0	0	0	0
2020-01-07	1	1	0	0	0	0
2020-01-08	0	1	0	0	0	0
2020-01-09	1	1	0	0	0	0
2020-01-10	1	1	0	0	0	0
2020-01-11	1	1	0	0	0	0
2020-01-12	1	1	0	0	0	0
2020-01-13	1	1	0	0	0	0
2020-01-14	1	1	0	0	0	0
2020-01-15	1	1	0	0	0	0
2020-01-16	1	1	0	0	0	0
2020-01-17	1	1	0	0	0	0
2020-01-18	1	1	0	0	0	0
2020-01-19	1	1	0	0	0	0
2020-01-20	1	1	0	0	0	0
2020-01-21	1	1	0	0	0	0
2020-01-22	1	1	0	0	0	0
2020-01-23	1	1	0	0	0	0
2020-01-24	2	1	0	0	0	0
2020-01-25	3	1	0	0	0	0
2020-01-26	3	1	0	0	0	0
2020-01-27	5	1	0	0	0	0
2020-01-28	8	2	0	0	0	0
2020-01-29	7	2	0	0	0	0
2020-01-30	10	3	0	0	1	1
2020-01-31	10	3	0	0	0	0
2020-02-01	8	3	0	0	0	0
2020-02-02	7	3	0	0	1	1
2020-02-03	8	3	0	0	1	0
2020-02-04	7	3	0	0	0	1
2020-02-05	6	2	0	0	0	0
2020-02-06	6	3	0	0	0	0
2020-02-07	6	3	0	0	0	0
2020-02-08	5	2	0	0	0	0
2020-02-09	5	2	0	0	0	0
2020-02-10	5	2	0	0	0	0
2020-02-11	4	2	1	1	0	0
2020-02-12	4	2	1	1	0	0
2020-02-13	5	2	1	1	0	0
2020-02-14	4	2	1	1	0	0
2020-02-15	4	2	1	1	0	0
2020-02-16	4	2	1	1	0	0
2020-02-17	4	2	1	1	0	0
2020-02-18	3	1	1	1	0	0
2020-02-19	3	1	1	1	0	0
2020-02-20	2	1	1	1	0	0
2020-02-21	2	1	1	1	0	0
2020-02-22	2	1	1	1	0	0
2020-02-23	3	1	1	1	0	0
2020-02-24	3	1	1	1	0	0
2020-02-25	3	1	1	1	0	0
2020-02-26	3	1	1	1	0	0
2020-02-27	4	1	1	1	0	0
2020-02-28	5	2	1	1	0	0
2020-02-29	4	1	1	1	0	0
2020-03-01	4	2	1	1	0	0
2020-03-02	9	3	1	1	2	0
2020-03-03	19	8	1	1	1	2
2020-03-04	27	13	1	1	22	1
2020-03-05	23	11	1	1	2	22
2020-03-06	18	8	1	1	1	1
2020-03-07	15	7	1	1	3	2
2020-03-08	14	6	1	1	5	3
2020-03-09	17	8	1	1	9	0
2020-03-10	19	9	1	1	15	10
2020-03-11	22	11	1	2	8	6
2020-03-12	27	13	2	2	10	23
2020-03-13	34	18	2	3	10	2
2020-03-14	35	18	2	3	11	8
2020-03-15	36	20	2	3	10	7
2020-03-16	40	23	3	4	14	3
2020-03-17	42	25	4	5	20	32
2020-03-18	44	27	4	6	25	12
2020-03-19	78	34	5	7	27	28
2020-03-20	67	44	6	8	58	26
2020-03-21	76	51	8	11	78	40
2020-03-22	80	54	9	12	69	89
2020-03-23	85	61	12	18	94	119
2020-03-24	83	58	11	16	74	53
2020-03-25	93	55	10	15	86	70
2020-03-26	92	53	11	15	73	87
2020-03-27	100	57	13	18	153	75
2020-03-28	98	59	14	19	136	149
2020-03-29	94	53	14	19	120	106
2020-03-30	77	43	13	17	187	92
2020-03-31	75	42	14	18	309	180
2020-04-01	70	40	14	18	424	146
2020-04-02	68	39	15	19	486	568
2020-04-03	84	35	14	18	560	336
2020-04-04	82	36	14	18	579	601
2020-04-05	79	36	14	18	609	472
2020-04-06	57	35	15	19	484	693
2020-04-07	54	31	14	18	573	354
2020-04-08	52	31	13	17	565	773
2020-04-09	52	32	14	18	813	540
2020-04-10	53	32	15	19	871	678
2020-04-11	53	32	15	19	854	1035
2020-04-12	52	30	14	18	758	909
2020-04-13	72	29	14	18	1243	796
2020-04-14	47	28	14	18	1031	1211
2020-04-15	65	27	14	18	886	1075
2020-04-16	64	28	14	18	1061	942
2020-04-17	63	28	13	17	922	1007
2020-04-18	67	27	13	17	1371	991
2020-04-19	63	29	14	18	1580	1334
2020-04-20	39	26	13	17	1239	1553
2020-04-21	39	26	13	17	1537	1335
2020-04-22	41	25	13	17	1292	1384
2020-04-23	59	25	13	17	1667	1409
2020-04-24	57	25	13	17	1408	1684
2020-04-25	39	26	13	18	1835	1429
2020-04-26	38	26	13	19	1607	1990
2020-04-27	35	24	13	18	1568	1396
2020-04-28	33	22	12	16	1902	1543
2020-04-29	31	22	12	16	1705	1897
2020-04-30	29	21	12	16	1801	1718
2020-05-01	33	25	13	18	2396	1993
2020-05-02	30	24	13	18	2564	2293
2020-05-03	33	25	14	19	2952	2644
2020-05-04	30	22	13	18	3656	2553
2020-05-05	32	24	14	19	2971	3900
2020-05-06	33	23	14	19	3602	2958
2020-05-07	30	23	13	17	3344	3561
2020-05-08	29	22	12	17	3339	3390
2020-05-09	30	22	12	17	3175	3320
2020-05-10	30	22	12	17	4311	3277
2020-05-11	28	21	11	16	3592	4213
2020-05-12	27	19	10	15	3562	3604
2020-05-13	25	17	10	14	3726	3525
2020-05-14	26	18	10	14	3991	3722
2020-05-15	26	18	10	14	3808	3967
2020-05-16	26	19	10	15	4794	3970
2020-05-17	28	20	11	15	5049	4987
2020-05-18	25	19	10	15	4628	5242
2020-05-19	23	19	10	15	6154	4970
2020-05-20	17	17	9	13	5720	5611
2020-05-21	18	17	9	13	6023	5609
2020-05-22	18	16	9	13	6536	6088
2020-05-23	19	17	9	13	6667	6654
2020-05-24	19	17	9	13	7111	6767
2020-05-25	19	17	9	13	6414	6977
2020-05-26	17	15	8	12	5907	6535
2020-05-27	17	14	8	12	7246	6387
2020-05-28	18	15	8	11	7254	6566
2020-05-29	18	15	8	12	8138	7466
2020-05-30	19	15	9	12	8364	7964
2020-05-31	18	15	8	12	8789	8380

[truncated: 132 more sheets: graph corona terms vs testing, multiTimeline (23), graph corona vs cases, graph corona vs test, multiTimeline (24), graph corona vs cases (2), graph corona vs tests, multiTimeline (33), graph corona vs cases (3), multiTimeline (31), graph corona vs cases (4), graph corona vs testing, multiTimeline (28), graph corona terms vs cases, multiTimeline (30), graph corona vs cases (18), graph corona vs testing (2), multiTimeline (27), graph corona vs cases (5), graph corona vs testing (3) …]
